# Supplementary material for: Parametric art creation platform design based on visual delivery and multimedia data fusion
Source: PeerJ Comput Sci. 2025 Sep 16;11:e3175. doi: 10.7717/peerj-cs.3175 (PMC12453805; doi:10.7717/peerj-cs.3175)
Supplement: Supplemental Information 1 [file peerj-cs-11-3175-s001.txt]

UCF101：https://zenodo.org/records/7924745， doi: 10.5281/zenodo.7924745
Kinetics：https://paperswithcode.com/dataset/kinetics, doi: 10.1109/TPAMI.2020.2992393
Sports-1M：https://www.kaggle.com/datasets/sabahesaraki/sports-1m-dataset, doi: 10.1109/CVPR.2014.223
ActivityNet：https://zenodo.org/records/6650813, doi: 10.5281/zenodo.6650813
