# Supplementary material for: Parametric art creation platform design based on visual delivery and multimedia data fusion
Source: PeerJ Comput Sci. 2025 Sep 16;11:e3175. doi: 10.7717/peerj-cs.3175 (PMC12453805; doi:10.7717/peerj-cs.3175)
Supplement: Supplemental Information 3 [file peerj-cs-11-3175-s003.zip]

Archive with 56 entries (48 files):
- code/
- code/docs/
- code/docs/chapter/
- code/docs/chapter/config.md
- code/docs/chapter/config_states.md
- code/docs/chapter/install.md
- code/docs/chapter/meta.md
- code/docs/chapter/tools.md
- code/docs/chapter/train.md
- code/docs/conf.py
- code/docs/img/
- code/docs/img/char_example.png
- code/docs/img/docu_data.png
- code/docs/img/logo.png
- code/docs/img/logo_sm.png
- code/docs/img/sign_unsign.png
- code/docs/img/teaser_V1.png
- code/docs/img/teaser_V2.png
- code/docs/index.rst
- code/docs/keras.md
- code/docs/Makefile
- code/lstmdata/
- code/lstmdata/data_handler.py
- code/lstmdata/data_structures.py
- code/lstmdata/helper_functions.py
- code/lstmdata/read_index.py
- code/lstmdata/__init__.py
- code/lstm_server.py
- code/lstm_server.yaml
- code/model/
- code/model/get_gates.lua
- code/model/get_gru_gates.lua
- code/model/get_influece_per_word.lua
- code/model/get_linear_weight.lua
- code/model/get_lookuptable.lua
- code/model/get_saliency.lua
- code/model/get_states.lua
- code/model/get_top_k.lua
- code/model/gru.lua
- code/model/main.lua
- code/model/notebooks/
- code/model/notebooks/Kmeans on Embeddings.ipynb
- code/model/notebooks/LSTMAnalysis.ipynb
- code/model/notebooks/Parenthesis Generation.ipynb
- code/model/notebooks/Word Embeddings.ipynb
- code/model/notebooks/Word2Char.ipynb
- code/model/preprocess-shifting-window.py
- code/model/preprocess.py
- code/requirements.txt
- code/tools/
- code/tools/create_index.py
- code/tools/h5_table_stats.py
- code/tools/nlp_annotate.py
- code/tools/signed_to_unsigned.py
- code/tools/sort_topk.py
- code/tools/txt_to_hdf5_dict.py
