# Supplementary material for: Parametric art creation platform design based on visual delivery and multimedia data fusion
Source: PeerJ Comput Sci. 2025 Sep 16;11:e3175. doi: 10.7717/peerj-cs.3175 (PMC12453805; doi:10.7717/peerj-cs.3175)
Supplement: Supplemental Information 3 [file peerj-cs-11-3175-s003.zip › code/docs/index.rst]

Welcome to LSTMVis's documentation!
===================================

.. image:: img/teaser_V1.png

Credits
=====
LSTMVis is a collaborative project of Hendrik Strobelt, Sebastian Gehrmann, Bernd Huber, Hanspeter Pfister, and Alexander Rush at Harvard SEAS.

Contents:

.. toctree::
   :maxdepth: 2

   chapter/install
   chapter/train
   chapter/tools

.. Indices and tables
.. ==================
..
.. * :ref:`genindex`
.. * :ref:`modindex`
.. .. * :ref:`search`
