# Supplementary material for: Parametric art creation platform design based on visual delivery and multimedia data fusion
Source: PeerJ Comput Sci. 2025 Sep 16;11:e3175. doi: 10.7717/peerj-cs.3175 (PMC12453805; doi:10.7717/peerj-cs.3175)
Supplement: Supplemental Information 3 [file peerj-cs-11-3175-s003.zip › code/lstm_server.yaml]

swagger: '2.0'
info:
  title: LSTMVis API
  version: "0.2"
consumes:
  - application/json
produces:
  - application/json

basePath: /api/v2

paths:
  /context:
    get:
      operationId: lstm_server.get_context
      tags:
        - all
#        - contexts
      summary: data for a list of token positions and their context
      parameters:

        - $ref: '#/parameters/project'

        - $ref: '#/parameters/source'

        - name: pos
          description: list of queried positions
          in: query
          required: true
          type: array
          items:
            type: integer
          collectionFormat: csv

        - $ref: '#/parameters/left'

        - $ref: '#/parameters/right'

        - $ref: '#/parameters/dims'

        - name: bitmask
          description: >
                bitmask for selecting specific dimension of state vectors.
                E.g., '1011' selects cells 0,2,3. Overrides parameter 'cells'
          in: query
          required: False
          type: string
          pattern: "^[01]+$"

        - name: cells
          description: an array of selected cell indices. Overwritten by 'bitmask'.
          in: query
          required: False
          type: array
          items:
            type: integer
          collectionFormat: csv

        - $ref: '#/parameters/transform'

        - name: activation
          description: >
            the activation threshold. Needed for querying matching results
            (for dimension 'cell-count', e.g.)
          in: query
          required: False
          type: number
          default: 0.3
      responses:
        200:
          description: Return requested data
          schema:
            $ref: '#/definitions/Context'

  /info:
    get:
      tags:
        - all
#        - info
      summary: information about all projects and sources available
      operationId: lstm_server.get_info
      responses:
        200:
          description: return list of projects
          schema:
            type: array
            items:
              type: object

  /search:
    get:
      tags:
        - all
#        - search and match
      summary: >
        search for a token within the project. If an index exists,
        it is used otherwise the search uses Regex matching.
      operationId: lstm_server.search
      parameters:
        - $ref: '#/parameters/project'

        - name: q
          in: query
          description: query string
          type: string
          required: true

        - name: html
          description: formatted results in HTML
          in: query
          type: boolean
          default: false

        - name: limit
          description: max number of results
          in: query
          type: integer
          default: 50
      responses:
        200:
          description: aaa
          schema:
            type: object

  /match:
    get:
      tags:
        - all
#        - search and match
      summary: find a matching pattern in dataset
      operationId: lstm_server.match
      parameters:
        - $ref: '#/parameters/project'
        - $ref: '#/parameters/source'
        - name: cells
          description: list of cells to query for
          in: query
          required: true
          type: array
          items:
            type: integer
          default: [100,101]

        - name: activation
          description: threshold to discretize values
          in: query
          required: true
          type: number
          default: 0.3

        - $ref: '#/parameters/left'

        - $ref: '#/parameters/right'

        - $ref: '#/parameters/dims'

        - name: phrase_length
          description: if set, filter only for phrases of this length
          in: query
          required: false
          type: integer
          default: 0

        - name: mode
          description: matching mode -- fast or complete
          in: query
          required: false
          type: string
          enum:
            - fast
            - precise
          default: fast

        - name: constraints
          description: >
            defines the zero constraints as array [left, right]
            -- a value larger than 0 indicates that the constrain should be applied
          in: query
          required: false
          type: array
          maxItems: 2
          minItems: 2
          items:
            type: integer
            default: [1,0]


        - $ref: '#/parameters/transform'
      responses:
        200:
          description: result
          schema:
            type: object


parameters:
  project:
    name: project
    description: project ID (slug)
    in: query
    required: true
    type: string
    default: ptb_word

  source:
    name: source
    description: source data ID (slug)
    in: query
    required: true
    type: string
    default: states::states1

  transform:
    name: transform
    description: state value transformations. By default all values are tanh-ed
    in: query
    required: False
    type: string
    enum:
      - tanh
      - none
    default: tanh

  left:
    name: left
    description: size of context to the left of each pos
    in: query
    required: false
    type: integer
    default: 10

  right:
    name: right
    description: size of context to the right of each pos
    in: query
    required: false
    type: integer
    default: 10

  dims:
    name: dims
    description: >
     list of required data dimensions, like state values ('states'), token values ('words'),
       or meta information ('meta_XYZ')
    in: query
    required: false
    type: array
    items:
      type: string
    collectionFormat: csv
#    default:
#      - states
#      - words


definitions:
  Context:
    type: object
    required:
      - request
      - results
    properties:
      request:
        type: object
        example:
         { "activation": 0.3, "cells": [ 2 ], "dims": [ "states", "words" ],
         "left": 3, "pos": [ 12 ], "project": "ptb_word", "right": 3,
         "source": "states::states1", "transform": "tanh" }
      results:
        $ref: '#/definitions/ContextResults'

  ContextResults:
    type: object
    description: returned values for requested dimensions and positions
    required:
      - cells
    properties:
      states:
        type: array
        items:
          type: object
        description: state values for requested positions
        example: [ { "data": [ [ -0.10704, -0.11952, -0.10578, -0.11291, -0.00838, 0.07256,
        0.04165 ] ], "left": 9, "pos": 12, "right": 15 } ]
      cells:
        type: array
        description: all effected cells or empty if all
        items:
          type: integer
        example: [2,100]
      words:
        type: array
        items:
          type: object
        description: word sequence for each position requested
        example: [ { "left": 9, "pos": 12, "right": 15, "word_ids": [ 13, 14, 15, 16, 17, 18, 19 ],
        "words": [ "hydro-quebec", "ipo", "kia", "memotec", "mlx", "nahb", "punts" ] } ]
